# Supplementary material for: Comparative Genomics Identified a Genetic Locus in Plant-Associated Pseudomonas spp. That Is Necessary for Induced Systemic Susceptibility
Source: mBio. 2020 Jun 16;11(3):e00575-20. doi: 10.1128/mBio.00575-20 (PMC7298707; doi:10.1128/mBio.00575-20)
Supplement: TABLE S1 [file mBio.00575-20-st001.xlsx]

## Sheet: Sheet1
PyParanoid Orthology Group	Predicted Function	Pfam hit and annotation	Short name	TMHMM	SignalP	Pseudomonas strain
						CH267	Pf0-1	CH235	UW4	CH229
group_05697	peptide ABC transporter substrate-binding protein	dfvsd				CP336_06075	None	EIY71_12450	PputUW4_00745	CP335_06280
group_07717	hypothetical protein	PF09699.10 multiheme cytochrome & PF14559.5 TPR_19	MHC	1 helix	no	CP336_12785	None	EIY71_01040	PputUW4_02827	CP335_23375
group_09930	spermidine synthase	PF01564.16 polyamine synthase	speE2	13 helices	no	CP336_12795	None	EIY71_01035	PputUW4_02826	CP335_23385
group_07766	arylsulfatase	PF00884.22 sulfatase	sulfatase	no	yes	CP336_12800	None	EIY71_01120	PputUW4_02825	CP335_23390
group_09639	nonspecific acid phosphatase	PF12710.6 HAD hydrolase	acid phophatase	no	yes	CP336_12805	None	EIY71_01030	PputUW4_02824	CP335_23395
group_10232	hypothetical protein	PF13584.5 BatD aerotolerance	batD	1 helix	no	CP336_12810	None	EIY71_01025	PputUW4_02823	CP335_23400
group_09931	hypothetical protein	PF13519.5 VWA_2 & PF00515.27 TPR_1	VWA/TPR	2 helices	no	CP336_12815	None	EIY71_01020	PputUW4_02822	CP335_23405
group_09933	von Willebrand factor type A	PF00092.27 VWA	VWA	3 helices	no	CP336_12820	None	EIY71_01015	PputUW4_02821	CP335_23410
group_09935	alpha-2 type XI collagen	PF14316.5 DUF4381	DUF4381	1 helix	no	CP336_12825	None	EIY71_01010	PputUW4_02820	CP335_23415
group_09934	hypothetical protein	PF01882.17 DUF57	DUF58	no	no	CP336_12830	None	EIY71_01005	PputUW4_02819	CP335_23420
group_09932	ATPase AAA	PF07726.10 AAA_3	ATPase	no	no	CP336_12835	None	EIY71_01000	PputUW4_02818	CP335_23425
group_14276	conserved hypothetical protein	PF13557.5 beta-barrel putatively involved in phenol degradation	porin	no	yes	CP336_12845	None	EIY71_17150	PputUW4_02817	CP335_23430
group_00146	membrane protein					CP336_21985	None	EIY71_12815	PputUW4_00126;PputUW4_05225	CP335_19995
group_07670	alpha/beta hydrolase					CP336_23100	None	EIY71_27750	PputUW4_01605	CP335_21600
group_06824	LysR family transcriptional regulator					CP336_25280	None	EIY71_16330	PputUW4_01641	CP335_26850
group_07057	transporter					CP336_25285	None	EIY71_16325	PputUW4_01640	CP335_26855
group_01773	peptidylprolyl isomerase					CP336_26770	None	EIY71_22725	PputUW4_02972	CP335_11375
